# Supplementary material for: Newly Developed CK1-Specific Inhibitors Show Specifically Stronger Effects on CK1 Mutants and Colon Cancer Cell Lines
Source: Int J Mol Sci. 2019 Dec 7;20(24):6184. doi: 10.3390/ijms20246184 (PMC6941124; doi:10.3390/ijms20246184)
Supplement: Supplementary file 1 [file ijms-20-06184-s001.zip]

Archive with 4 entries (4 files):
- Supplementary Figure 1.tif
- Supplementary Figure 2.tif
- Supplementary Table 2.pdf
- Supplementary Table 1.pdf
